# Supplementary material for: Quality Evaluation of the Oil of Camellia spp
Source: Foods. 2022 Jul 26;11(15):2221. doi: 10.3390/foods11152221 (PMC9368027; doi:10.3390/foods11152221)
Supplement: Supplementary file 1 [file foods-11-02221-s001.zip]

Archive with 1 entries (1 files):
- foods-1818153-supplementary.pdf
